# Supplementary material for: Influence of body visualization in VR during the execution of motoric tasks in different age groups
Source: PLoS One. 2022 Jan 25;17(1):e0263112. doi: 10.1371/journal.pone.0263112 (PMC8789136; doi:10.1371/journal.pone.0263112)
Supplement: S1 Data — (ZIP) [file pone.0263112.s001.zip]

Archive with 48 entries (39 files):
- Data/Young1vsYoung2/
- Data/Young1vsYoung2/Balancieren/
- Data/Young1vsYoung2/Balancieren/~$HRITTE BALANCIEREN.docx
- Data/Young1vsYoung2/Balancieren/Balancieren - Numberoferrors.sav
- Data/Young1vsYoung2/Balancieren/Balancieren - SE.sav
- Data/Young1vsYoung2/Balancieren/BALANCIEREN FEHLER.docx
- Data/Young1vsYoung2/Balancieren/Balancieren SE.docx
- Data/Young1vsYoung2/Balancieren/BALANCIEREN ZEIT.docx
- Data/Young1vsYoung2/Balancieren/Balancieren_Schritte.sav
- Data/Young1vsYoung2/Balancieren/Balancieren_Zeiten.sav
- Data/Young1vsYoung2/Balancieren/SCHRITTE BALANCIEREN.docx
- Data/Young1vsYoung2/Grasping/
- Data/Young1vsYoung2/Grasping/GRASPING BEWERTUNG.docx
- Data/Young1vsYoung2/Grasping/Grasping_SE.sav
- Data/Young1vsYoung2/Grasping/Grasping_Zeiten.sav
- Data/Young1vsYoung2/Grasping/GREIFEN ZEIT.docx
- Data/Young1vsYoung2/Throwing/
- Data/Young1vsYoung2/Throwing/Throwing Punkte.docx
- Data/Young1vsYoung2/Throwing/THROWING SE.docx
- Data/Young1vsYoung2/Throwing/Throwing_Points.sav
- Data/Young1vsYoung2/Throwing/Throwing_SE.sav
- Data/Young2vsOld/
- Data/Young2vsOld/Balance Task.opju
- Data/Young2vsOld/Balance task.pptx
- Data/Young2vsOld/Grasping.opju
- Data/Young2vsOld/Grasping.pptx
- Data/Young2vsOld/Körpervisualisierung Senioren/
- Data/Young2vsOld/Körpervisualisierung Senioren/BalanceTask/
- Data/Young2vsOld/Körpervisualisierung Senioren/BalanceTask/Auswertung_Aufgabe1_Junioren.xlsx
- Data/Young2vsOld/Körpervisualisierung Senioren/BalanceTask/Auswertung_Aufgabe1_Senioren.xlsx
- Data/Young2vsOld/Körpervisualisierung Senioren/BalanceTask/AuswertungAufgabe1.sav
- Data/Young2vsOld/Körpervisualisierung Senioren/BalanceTask/AuswertungAufgabe1_KW.sav
- Data/Young2vsOld/Körpervisualisierung Senioren/BalanceTask/AuswertungAufgabe1Altersvergleich.sav
- Data/Young2vsOld/Körpervisualisierung Senioren/BalanceTask/AuswertungAufgabe1Isol.sav
- Data/Young2vsOld/Körpervisualisierung Senioren/GraspingTask/
- Data/Young2vsOld/Körpervisualisierung Senioren/GraspingTask/Auswertung_Aufgabe2_Junioren.xlsx
- Data/Young2vsOld/Körpervisualisierung Senioren/GraspingTask/Auswertung_Aufgabe2_Senioren.xlsx
- Data/Young2vsOld/Körpervisualisierung Senioren/GraspingTask/AuswertungAufgabe2.sav
- Data/Young2vsOld/Körpervisualisierung Senioren/GraspingTask/AuswertungAufgabe2Altersvergleich.sav
- Data/Young2vsOld/Körpervisualisierung Senioren/GraspingTask/AuswertungAufgabe2Isol.sav
- Data/Young2vsOld/Körpervisualisierung Senioren/ThrowingTask/
- Data/Young2vsOld/Körpervisualisierung Senioren/ThrowingTask/Auswertung_Aufgabe3_Junioren.xlsx
- Data/Young2vsOld/Körpervisualisierung Senioren/ThrowingTask/Auswertung_Aufgabe3_Senioren.xlsx
- Data/Young2vsOld/Körpervisualisierung Senioren/ThrowingTask/AuswertungAufgabe3.sav
- Data/Young2vsOld/Körpervisualisierung Senioren/ThrowingTask/AuswertungAufgabe3Altersvergleich.sav
- Data/Young2vsOld/Körpervisualisierung Senioren/ThrowingTask/AuswertungAufgabe3Isol.sav
- Data/Young2vsOld/Throwing.opju
- Data/Young2vsOld/Throwing.pptx
