# Supplementary material for: Influence of body visualization in VR during the execution of motoric tasks in different age groups
Source: PLoS One. 2022 Jan 25;17(1):e0263112. doi: 10.1371/journal.pone.0263112 (PMC8789136; doi:10.1371/journal.pone.0263112)
Supplement: S1 Data — (ZIP) [file pone.0263112.s001.zip › Data/Young2vsOld/Körpervisualisierung Senioren/BalanceTask/Auswertung_Aufgabe1_Junioren.xlsx]

## Sheet: Werte
	Versuchsperson	Wiederholung	WB												NF												NFL												NB
			Zeit 1	MW Zeit 1	SD Zeit 1	Schritte	MW Schritte	SD Schritte	Fehler	MW Fehler	SD Fehler	Bewertung	MW Bewertung	SD Bewertung	Zeit 1	MW Zeit 1	SD Zeit 1	Schritte	MW Schritte	SD Schritte	Fehler	MW Fehler	SD Fehler	Bewertung	MW Bewertung	SD Bewertung	Zeit 1	MW Zeit 1	SD Zeit 1	Schritte	MW Schritte	SD Schritte	Fehler	MW Fehler	SD Fehler	Bewertung	MW Bewertung	SD Bewertung	Zeit 1	MW Zeit 1	SD Zeit 1	Schritte	MW Schritte	SD Schritte	Fehler	MW Fehler	SD Fehler	Bewertung	MW Bewertung
	1	1	6.2	6.17667	0.339248	10	9.66667	0.471405	1	0.333333	0.471405		#DIV/0!	#DIV/0!	5.62	5.58333	0.234141	10	9.66667	0.471405	0	0	0		#DIV/0!	#DIV/0!	6.1	6.63333	0.86249	10	10.3333	0.471405	0	0.333333	0.471405		#DIV/0!	#DIV/0!		6.51	0.48		10	0		0.5	0.5		#DIV/0!
		2	6.58			10			0						5.85			10			0						7.85			11			1						6.03			10			0
		3	5.75			9			0						5.28			9			0						5.95			10			0						6.99			10			1
	2	1	8.07	6.34	1.23701	12	11.3333	0.471405	1	0.333333	0.471405	6	4.66667	0.942809	5.93	5.71	0.208487	11	11	0	0	0	0	5	4.66667	0.471405	5.68	6.3	0.67587	11	11	0	0	0.333333	0.471405	5	5.66667	0.471405	7.97	9.26	1.7891	13	13	0	1	2	1.41421	7	7.33333
		2	5.25			11			0			4			5.43			11			0			5			7.24			11			1			6			8.02			13			1			7
		3	5.7			11			0			4			5.77			11			0			4			5.98			11			0			6			11.79			13			4			8
	3	1	10.81	7.73667	2.17471	12	11.6667	0.471405	0	0	0	7	5.33333	1.24722	5.8	6.07333	0.338264	11	11	0	0	0.333333	0.471405	5	5	0	5.08	5.77667	0.541377	11	11	0	0	0	0	5	4.66667	0.471405	9.15	6.90667	1.68199	11	10.6667	0.471405	1	0.333333	0.471405	7	5.66667
		2	6.1			11			0			4			5.87			11			0			5			5.85			11			0			4			6.47			11			0			6
		3	6.3			12			0			5			6.55			11			1			5			6.4			11			0			5			5.1			10			0			4
	4	1	4.82	4.45667	0.264113	10	9.33333	0.471405	0	0	0	1	1	0	4.67	4.3	0.261916	10	9.33333	0.471405	0	0	0	1	1	0	4.67	4.45667	0.308797	10	9.66667	0.471405	0	0	0	1	1	0	4.83	5.70667	1.68958	10	9.66667	0.471405	0	0.333333	0.471405	1	1.33333
		2	4.2			9			0			1			4.13			9			0			1			4.68			10			0			1			8.07			10			1			2
		3	4.35			9			0			1			4.1			9			0			1			4.02			9			0			1			4.22			9			0			1
	5	1	21.18	14.9767	4.39259	12	10.6667	0.942809	1	0.333333	0.471405	5	5.66667	0.942809	17.21	14.0533	2.23721	11	10.3333	0.471405	0	0	0	6	6	0	14.86	13.86	1.85472	10	10	0	0	0.666667	0.471405	6	5.33333	0.471405	23.31	19.2	3.75128	11	10.6667	0.471405	1	0.333333	0.471405	4	4.66667
		2	11.59			10			0			7			12.29			10			0			6			15.46			10			1			5			20.05			10			0			4
		3	12.16			10			0			5			12.66			10			0			6			11.26			10			1			5			14.24			11			0			6
	6	1	4.93	4.52333	0.352641	9	8.66667	0.471405	0	0	0	2	1.66667	0.471405	5.35	4.68333	0.507434	10	9	0.816497	0	0	0	2	1.33333	0.471405	4.97	4.66	0.220151	9	9	0	0	0	0	1	1	0	5.55	5.23667	0.330286	10	9.66667	0.471405	0	0	0	2	1.66667
		2	4.07			8			0			1			4.58			9			0			1			4.48			9			0			1			5.38			10			0			2
		3	4.57			9			0			2			4.12			8			0			1			4.53			9			0			1			4.78			9			0			1
	7	1	6.18	5.71333	0.368179	13	11.6667	0.942809	0	0	0	5	2.66667	1.69967	6.9	5.51333	0.995401	12	11.3333	0.471405	0	0	0	4	2.33333	1.24722	7.23	5.56333	1.18977	12	11.3333	0.471405	0	0	0	3	2.33333	0.471405	11.49	8.18667	2.40766	13	12.3333	0.471405	0	0	0	5	3.66667
		2	5.28			11			0			1			5.03			11			0			2			4.93			11			0			2			7.25			12			0			4
		3	5.68			11			0			2			4.61			11			0			1			4.53			11			0			2			5.82			12			0			2
	8	1	4.52	4.05667	0.33069	10	9.33333	0.471405	0	0	0	3	3.66667	0.471405	4.32	4.03333	0.20854	10	9.33333	0.471405	0	0	0	4	3.66667	0.471405	4.45	4.15667	0.213125	10	9.66667	0.471405	0	0	0	4	4	0	4.6	4.54	0.0648074	10	10	0	0	0	0	4	4.33333
		2	3.88			9			0			4			3.95			9			0			4			4.07			10			0			4			4.57			10			0			4
		3	3.77			9			0			4			3.83			9			0			3			3.95			9			0			4			4.45			10			0			5
	9	1	6.99	4.9	1.48474	11	9.33333	1.24722	1	0.333333	0.471405	5	4.33333	0.471405	4.28	4.59667	0.512792	9	9.33333	0.471405	0	0.333333	0.471405	5	5.33333	0.471405	4.18	4.02667	0.163571	9	8.66667	0.471405	0	0	0	5	5	0	4.88	5	0.610137	10	9.33333	0.471405	0	0.333333	0.471405	4	4.66667
		2	4.03			9			0			4			4.19			9			0			5			4.1			9			0			5			4.32			9			0			4
		3	3.68			8			0			4			5.32			10			1			6			3.8			8			0			5			5.8			9			1			6
	10	1	6.8	5.16333	1.15892	10	9.33333	0.471405	1	0.333333	0.471405	4	2	1.41421	4.9	4.29	0.436883	9	8.33333	0.471405	0	0	0	3	1.66667	0.942809	4.65	4.10333	0.40549	9	8.33333	0.471405	0	0	0	2	1.33333	0.471405	5.87	4.82	0.775672	10	9	0.816497	0	0	0	2	2
		2	4.27			9			0			1			3.9			8			0			1			3.98			8			0			1			4.57			9			0			2
		3	4.42			9			0			1			4.07			8			0			1			3.68			8			0			1			4.02			8			0			2
	11	1	3.67	2.86667	0.572266	8	7.33333	0.471405	0	0	0	3	2.66667	0.471405	3.82	3	0.581893	10	8.66667	0.942809	1	0.666667	0.471405	6	5.33333	0.942809	3.62	3.15333	0.631893	9	8.33333	0.942809	0	0	0	5	4.66667	0.471405	3.88	3.62	0.190263	9	9	0	0	0	0	5	5
		2	2.55			7			0			3			2.53			8			1			4			3.58			9			0			5			3.55			9			0			5
		3	2.38			7			0			2			2.65			8			0			6			2.26			7			0			4			3.43			9			0			5
	12	1	2.95	3.21667	0.260427	8	8	0	1	1	0.816497	6	5.33333	0.942809	3.13	3.46	0.261661	8	8.33333	0.471405	1	0.666667	0.471405	4	3.66667	1.24722	3.65	3.42333	0.206774	8	7.66667	0.471405	0	0	0	2	2	0	5	4.09667	0.677069	9	8.66667	0.471405	0	0	0	3	2.66667
		2	3.13			8			2			6			3.48			8			0			2			3.47			8			0			2			3.92			9			0			3
		3	3.57			8			0			4			3.77			9			1			5			3.15			7			0			2			3.37			8			0			2
	13	1	5.37	4.81	0.398079	10	10.3333	0.471405	1	1	0	6	6	0	7.14	6.8	0.516591	12	11	0.816497	2	2	0	8	7.66667	0.471405	7.82	7.39667	0.997207	11	10.6667	0.471405	2	2.33333	0.471405	8	8	0.816497	9.72	9.15	0.682788	13	11.6667	0.942809	4	3.33333	0.471405	9	9.33333
		2	4.58			10			1			6			6.07			11			2			7			6.02			11			2			7			8.19			11			3			10
		3	4.48			11			1			6			7.19			10			2			8			8.35			10			3			9			9.54			11			3			9
	14	1	6.32	6.48667	0.235702	11	11	0	1	0.333333	0.471405	4	2.66667	1.24722	6.32	6.11	0.180185	11	10.3333	0.471405	0	0	0	2	1.66667	0.471405	7.62	6.83	0.61161	13	11.6667	0.942809	0	0	0	6	3.33333	1.88562	7.34	6.25333	0.768433	12	11.3333	0.471405	0	0	0	4	2
		2	6.32			11			0			1			6.13			10			0			2			6.13			11			0			2			5.7			11			0			1
		3	6.82			11			0			3			5.88			10			0			1			6.74			11			0			2			5.72			11			0			1
	15	1	3.38	3.13667	0.196016	10	9.33333	0.471405	1	0.333333	0.471405	6	4.66667	0.942809	3.87	3.895	0.025	11	11	0	1	1	0	6	5.66667	0.471405	3.78	3.59333	0.352263	11	10.3333	0.942809	1	1.66667	1.69967	5	4.66667	0.471405	4.35	3.88667	0.432075	11	10	0.816497	0	0	0	7	5.33333
		2	3.13			9			0			4			3.92			11			1			6			3.1			9			0			4			4			10			0			5
		3	2.9			9			0			4												5			3.9			11			4			5			3.31			9			0			4
	16	1	4.22	4.04	0.143062	9	8.66667	0.471405	0	0	0	4	4	0.816497	4.62	4.27333	0.246351	9	9.33333	0.471405	0	0.333333	0.471405	5	4	0.816497	4.25	4.15	0.177951	9	9	0	0	0	0	3	2.66667	0.471405	4.87	4.55333	0.23214	9	9	0	0	0	0	5	4.33333
		2	3.87			8			0			5			4.13			10			1			4			4.3			9			0			3			4.47			9			0			4
		3	4.03			9			0			3			4.07			9			0			3			3.9			9			0			2			4.32			9			0			4
	17	1	4.02	3.94	0.113137	9	8.66667	0.471405	1	0.333333	0.471405	3	2.66667	1.24722	4.23	4.34333	0.552891	9	9	0.816497	0	0.333333	0.471405	3	3.33333	0.471405	4.03	4.33667	0.253158	9	9	0	0	0.333333	0.471405	3	3.33333	0.471405	5.17	4.54	0.447735	11	9.66667	0.942809	2	0.666667	0.942809	4	2.33333
		2	3.78			8			0			1			3.73			8			0			3			4.33			9			0			3			4.17			9			0			1
		3	4.02			9			0			4			5.07			10			1			4			4.65			9			1			4			4.28			9			0			2
	18	1	6.02	6.30333	0.510446	11	11	0	2	1.33333	0.471405	5	3.33333	1.24722	7.2	6.00667	0.901899	12	11	0.816497	1	0.666667	0.471405	3	2	0.816497	5.9	6.1	0.297097	11	11	0	0	0	0	2	2	0	10.14	7.25333	2.09177	12	11	0.816497	1	0.333333	0.471405	4	3
		2	7.02			11			1			3			5.02			10			0			1			6.52			11			0			2			6.37			11			0			3
		3	5.87			11			1			2			5.8			11			1			2			5.88			11			0			2			5.25			10			0			2
	19	1	4.75	4.49	0.186726	9	8.33333	0.471405	0	0	0	3	3	0	4.23	4.33333	0.074087	8	8	0	0	0	0	4	4	0.816497	4.7	4.59667	0.0953357	9	8.66667	0.471405	0	0	0	4	4	0	4.33	4.7	0.6772	9	8.66667	0.471405	0	0.333333	0.471405	4	4.33333
		2	4.4			8			0			3			4.4			8			0			5			4.62			9			0			4			4.12			8			0			4
		3	4.32			8			0			3			4.37			8			0			3			4.47			8			0			4			5.65			9			1			5
	20	1	10.72	7.89	2.00744	11	11	0	0	0	0	7	4.33333	1.88562	6.38	6.17667	0.428978	11	11	0	0	0	0	2	2.33333	0.471405	5.78	6.15667	0.348361	11	11	0	0	0	0	1	2	0.816497	7.47	7.15333	0.52015	12	11.6667	0.471405	0	0	0	3	3.33333
		2	6.28			11			0			3			5.58			11			0			2			6.07			11			0			2			7.57			12			0			3
		3	6.67			11			0			3			6.57			11			0			3			6.62			11			0			3			6.42			11			0			4
	21	1	4.38	4.25333	0.0953357	11	10.3333	0.471405	0	0	0	2	2	0	4.9	4.56667	0.236972	11	10.6667	0.471405	0	0	0	3	2.33333	0.471405	5.35	5.32333	0.359753	12	11.3333	0.471405	0	0.333333	0.471405	2	2.66667	0.471405	8.07	5.98333	1.52666	11	11.3333	0.471405	2	0.666667	0.942809	4	2.66667
		2	4.15			10			0			2			4.37			11			0			2			4.87			11			0			3			5.42			12			0			2
		3	4.23			10			0			2			4.43			10			0			2			5.75			11			1			3			4.46			11			0			2
	GESAMT
[truncated: 13 more columns]

## Sheet: Mittelwerte
WB Zeit	NF Zeit	NFL Zeit	NB Zeit	Realität Zeit	WB Schritte	NF Schritte	NFL Schritte	NB Schritte	Realität Schritte	WB Fehler	NF Fehler	NFL Fehler	NB Fehler	Realität Fehler	WB Bewertung	NF Bewertung	NFL Bewertung	NB Bewertung	Realität Bewertung
6.18	5.58	6.63	6.51	3.96	9.67	9.67	10.33	10	8.67	0.33	0	0.33	0.5	0
6.34	5.71	6.3	9.26	4.28667	11.3333	11	11	13	10	0.333333	0	0.333333	2	1	4.66667	4.66667	5.66667	7.33333	5.66667	P2
7.73667	6.07333	5.77667	6.90667	2.6	11.6667	11	11	10.6667	7	0	0.333333	0	0.333333	0	5.33333	5	4.66667	5.66667	1.66667	P3
4.45667	4.3	4.45667	5.70667	3.22	9.33333	9.33333	9.66667	9.66667	8	0	0	0	0.333333	0	1	1	1	1.33333	1	P4
14.9767	14.0533	13.86	19.2	5.55667	10.6667	10.3333	10	10.6667	8.66667	0.333333	0	0.666667	0.333333	0	5.66667	6	5.33333	4.66667	3	P5
4.52333	4.68333	4.66	5.23667	4.13333	8.66667	9	9	9.66667	8.66667	0	0	0	0	0	1.66667	1.33333	1	1.66667	2.33333	P6
5.71333	5.51333	5.56333	8.18667	4.36	11.6667	11.3333	11.3333	12.3333	10.3333	0	0	0	0	0	2.66667	2.33333	2.33333	3.66667	2	P7
4.05667	4.03333	4.15667	4.54	4.25667	9.33333	9.33333	9.66667	10	9.33333	0	0	0	0	0	3.66667	3.66667	4	4.33333	2.66667	P8
4.9	4.59667	4.02667	5	4.12333	9.33333	9.33333	8.66667	9.33333	8.66667	0.333333	0.333333	0	0.333333	0	4.33333	5.33333	5	4.66667	3.66667	P9
5.16333	4.29	4.10333	4.82	2.72667	9.33333	8.33333	8.33333	9	7.33333	0.333333	0	0	0	0	2	1.66667	1.33333	2	1.33333	P10
2.86667	3	3.15333	3.62	2.04667	7.33333	8.66667	8.33333	9	7	0	0.666667	0	0	0	2.66667	5.33333	4.66667	5	1.33333	P11
3.21667	3.46	3.42333	4.09667	2.45333	8	8.33333	7.66667	8.66667	7	1	0.666667	0	0	0	5.33333	3.66667	2	2.66667	2.66667	P12
4.81	6.8	7.39667	9.15	3.4	10.3333	11	10.6667	11.6667	9	1	2	2.33333	3.33333	0	6	7.66667	8	9.33333	1.66667	P13
6.48667	6.11	6.83	6.25333	4.33667	11	10.3333	11.6667	11.3333	9	0.333333	0	0	0	0	2.66667	1.66667	3.33333	2	2	P14
3.13667	3.895	3.59333	3.88667	2.84333	9.33333	11	10.3333	10	8.66667	0.333333	1	1.66667	0	0	4.66667	5.66667	4.66667	5.33333	3.33333	P15
4.04	4.27333	4.15	4.55333	3.57	8.66667	9.33333	9	9	8	0	0.333333	0	0	0	4	4	2.66667	4.33333	1.33333	P16
3.94	4.34333	4.33667	4.54	3.26333	8.66667	9	9	9.66667	8	0.333333	0.333333	0.333333	0.666667	0	2.66667	3.33333	3.33333	2.33333	1.33333	P17
6.30333	6.00667	6.1	7.25333	4.22333	11	11	11	11	9.66667	1.33333	0.666667	0	0.333333	0.333333	3.33333	2	2	3	1.33333	P18
4.49	4.33333	4.59667	4.7	2.35667	8.33333	8	8.66667	8.66667	6.33333	0	0	0	0.333333	0	3	4	4	4.33333	1	P19
7.89	6.17667	6.15667	7.15333	4.94667	11	11	11	11.6667	10	0	0	0	0	0	4.33333	2.33333	2	3.33333	2.33333	P20
4.25333	4.56667	5.32333	5.98333	3.19667	10.3333	10.6667	11.3333	11.3333	8.33333	0	0	0.333333	0.666667	0	2	2.33333	2.66667	2.66667	1.33333	P21

## Sheet: grafische Auswertung
WB	NF	NFL	NB	Realität	WB	NF	NFL	NB	Realität	WB	NF	NFL	NB	Realität	WB	NF	NFL	NB	Realität
6.18	5.58	6.63	6.51	3.96	9.67	9.67	10.33	10	8.67	0.33	0	0.33	0.5	0
6.34	5.71	6.3	9.26	4.28667	11.3333	11	11	13	10	0.333333	0	0.333333	2	1	4.66667	4.66667	5.66667	7.33333	5.66667	P2
7.73667	6.07333	5.77667	6.90667	2.6	11.6667	11	11	10.6667	7	0	0.333333	0	0.333333	0	5.33333	5	4.66667	5.66667	1.66667	P3
4.45667	4.3	4.45667	5.70667	3.22	9.33333	9.33333	9.66667	9.66667	8	0	0	0	0.333333	0	1	1	1	1.33333	1	P4
					10.6667	10.3333	10	10.6667	8.66667	0.333333	0	0.666667	0.333333	0	5.66667	6	5.33333	4.66667	3	P5
4.52333	4.68333	4.66	5.23667	4.13333	8.66667	9	9	9.66667	8.66667	0	0	0	0	0	1.66667	1.33333	1	1.66667	2.33333	P6
5.71333	5.51333	5.56333	8.18667	4.36	11.6667	11.3333	11.3333	12.3333	10.3333	0	0	0	0	0	2.66667	2.33333	2.33333	3.66667	2	P7
4.05667	4.03333	4.15667	4.54	4.25667	9.33333	9.33333	9.66667	10	9.33333	0	0	0	0	0	3.66667	3.66667	4	4.33333	2.66667	P8
4.9	4.59667	4.02667	5	4.12333	9.33333	9.33333	8.66667	9.33333	8.66667	0.333333	0.333333	0	0.333333	0	4.33333	5.33333	5	4.66667	3.66667	P9
5.16333	4.29	4.10333	4.82	2.72667	9.33333	8.33333	8.33333	9	7.33333	0.333333	0	0	0	0	2	1.66667	1.33333	2	1.33333	P10
2.86667	3	3.15333	3.62	2.04667	7.33333	8.66667	8.33333	9	7	0	0.666667	0	0	0	2.66667	5.33333	4.66667	5	1.33333	P11
3.21667	3.46	3.42333	4.09667	2.45333	8	8.33333	7.66667	8.66667	7	1	0.666667	0	0	0	5.33333	3.66667	2	2.66667	2.66667	P12
4.81	6.8	7.39667	9.15	3.4	10.3333	11	10.6667	11.6667	9	1	2	2.33333	3.33333	0	6	7.66667	8	9.33333	1.66667	P13
6.48667	6.11	6.83	6.25333	4.33667	11	10.3333	11.6667	11.3333	9	0.333333	0	0	0	0	2.66667	1.66667	3.33333	2	2	P14
3.13667	3.895	3.59333	3.88667	2.84333	9.33333	11	10.3333	10	8.66667	0.333333	1	1.66667	0	0	4.66667	5.66667	4.66667	5.33333	3.33333	P15
4.04	4.27333	4.15	4.55333	3.57	8.66667	9.33333	9	9	8	0	0.333333	0	0	0	4	4	2.66667	4.33333	1.33333	P16
3.94	4.34333	4.33667	4.54	3.26333	8.66667	9	9	9.66667	8	0.333333	0.333333	0.333333	0.666667	0	2.66667	3.33333	3.33333	2.33333	1.33333	P17
6.30333	6.00667	6.1	7.25333	4.22333	11	11	11	11	9.66667	1.33333	0.666667	0	0.333333	0.333333	3.33333	2	2	3	1.33333	P18
4.49	4.33333	4.59667	4.7	2.35667	8.33333	8	8.66667	8.66667	6.33333	0	0	0	0.333333	0	3	4	4	4.33333	1	P19
7.89	6.17667	6.15667	7.15333	4.94667	11	11	11	11.6667	10	0	0	0	0	0	4.33333	2.33333	2	3.33333	2.33333	P20
4.25333	4.56667	5.32333	5.98333	3.19667	10.3333	10.6667	11.3333	11.3333	8.33333	0	0	0.333333	0.666667	0	2	2.33333	2.66667	2.66667	1.33333	P21
Zeit					Schritte					Fehler					Bewertung
5.02517	4.88725	5.03667	5.86783	3.51517	9.76206	9.8573	9.88873	10.3016	8.46048	0.285556	0.301587	0.285556	0.436508	0.0634921	3.58333	3.65	3.48333	3.98333	2.15
1.39617	1.00617	1.20539	1.6415	0.801224	1.22211	1.05191	1.16528	1.21239	1.07143	0.374933	0.481452	0.593477	0.78423	0.221086	1.39792	1.77161	1.75902	1.93355	1.10793
					14.9767	14.0533	13.86	19.2	5.55667
