# Supplementary material for: Influence of body visualization in VR during the execution of motoric tasks in different age groups
Source: PLoS One. 2022 Jan 25;17(1):e0263112. doi: 10.1371/journal.pone.0263112 (PMC8789136; doi:10.1371/journal.pone.0263112)
Supplement: S1 Data — (ZIP) [file pone.0263112.s001.zip › Data/Young2vsOld/Körpervisualisierung Senioren/BalanceTask/Auswertung_Aufgabe1_Senioren.xlsx]

## Sheet: Alle Probanden
	Versuchsperson	Wiederholung	WB												NF												NFL												NB
			Zeit	MW Zeit	SD Zeit	Schritte	MW Schritte	SD Schritte	Fehler	MW Fehler	SD Fehler	Bewertung	MW Bewertung	SD Bewertung	Zeit	MW Zeit	SD Zeit	Schritte	MW Schritte	SD Schritte	Fehler	MW Fehler	SD Fehler	Bewertung	MW Bewertung	SD Bewertung	Zeit	MW Zeit	SD Zeit	Schritte	MW Schritte	SD Schritte	Fehler	MW Fehler	SD Fehler	Bewertung	MW Bewertung	SD Bewertung	Zeit	MW Zeit	SD Zeit	Schritte	MW Schritte	SD Schritte	Fehler	MW Fehler	SD Fehler	Bewertung	MW Bewertung
	1	1	8.13	6.74333	0.992718	12	10.6667	0.942809	0	0.333333	0.471405	3	3	0	6.79	6.34	0.389444	11	10.3333	0.471405	1	0.333333	0.471405	3	3.33333	0.471405	5.61	5.53	0.0748331	10	10	0	1	0.666667	0.471405	3	3.66667	0.942809	5.19	5.42	0.180185	10	10	0	0	0.333333	0.471405	3	3
		2	5.86			10			1			3			5.84			10			0			3			5.43			10			0			5			5.44			10			0			3
		3	6.24			10			0			3			6.39			10			0			4			5.55			10			1			3			5.63			10			1			3
	2	1	8.36	10.97	1.94067	10	10.6667	0.471405	0	0.333333	0.471405	2	2.66667	0.471405	11.75	11.7567	1.18393	11	11.6667	0.471405	0	0.333333	0.471405	3	3	0	13.43	10.8067	2.27591	10	10	0	1	1	0.816497	3	3	0	15.53	13.2233	1.63628	11	11.3333	0.471405	1	1	0	3	3
		2	11.54			11			1			3			13.21			12			1			3			11.11			10			2			3			11.91			12			1			3
		3	13.01			11			0			3			10.31			12			0			3			7.88			10			0			3			12.23			11			1			3
	3	1	13.46	13.46	0.669527	11.5	11.5	0.408248		1.5	0.5	2	2	0	10.79	11.06	0.220454	11	11.5	0.408248	2	1	1	2	2	0	11.66	11.51	0.248328	13	12	0.816497	3	1.33333	1.24722	2	2	0	10.17	10.1667	0.877737	11	11	0		0.5	0.5	2	2.66667
		2	14.28			12			2			2			11.33			12			0			2			11.71			11			1			2			9.09			11			1			3
		3	12.64			11			1			2			11.06			11.5						2			11.16			12			0			2			11.24			11			0			3
	4	1	6.04	7.37667	0.97339	9	9.66667	0.471405	1	1.66667	0.942809	3	3.66667	0.471405	6.14	6.83	0.490782	9	10	0.816497	1	0.333333	0.471405	4	3.33333	0.471405	7.18	7.12667	0.199555	10	10	0	1	0.666667	0.471405	4	3.33333	0.471405	5.94	6.55333	0.437442	9	10	0.816497	1	1.66667	0.471405	2.5	3.5
		2	8.33			10			3			4			7.24			10			0			3			7.34			10			1			3			6.79			10			2			4
		3	7.76			10			1			4			7.11			11			0			3			6.86			10			0			3			6.93			11			2			4
	5	1	3.8	4.69667	0.634683	7	8	0.816497	0	0.333333	0.471405	4	3.66667	0.471405	4.38	4.50667	0.14522	8	8	0	1	0.333333	0.471405	5	4.33333	0.471405	5.14	4.62667	0.370345	9	8.33333	0.471405	1	0.333333	0.471405	5	4.33333	0.942809	3.23	3.85	0.616009	7	7.66667	0.942809	0	0.666667	0.942809	6	5.33333
		2	5.18			9			1			4			4.71			8			0			4			4.46			8			0			3			3.63			7			0			4
		3	5.11			8			0			3			4.43			8			0			4			4.28			8			0			5			4.69			9			2			6
	6	1	4.66	4.83333	0.24513	10	9.66667	0.471405	2	1	0.816497	5	4.33333	0.471405	4.86	4.51	0.351094	10	9	0.816497	2	0.666667	0.942809	5	4.33333	0.471405	4.15	4.54667	0.391777	9	9.33333	0.471405	1	1	0	4	4	0	3.98	4.28667	0.426641	9	9	0.816497	1	0.666667	0.471405	5	4.33333
		2	5.18			10			1			4			4.64			9			0			4			5.08			10			1			4			4.89			10			1			4
		3	4.66			9			0			4			4.03			8			0			4			4.41			9			1			4			3.99			8			0			4
	7	1	4.81	5.40333	0.453235	10	11.6667	1.24722	0	0.666667	0.942809	4	6.33333	1.69967	5.58	5.05667	0.38612	12	11	0.816497	0	0	0	7	7	0	4.13	5.09333	0.85605	10	11.6667	1.24722	0	1	0.816497	7	8	0.816497	4.88	4.97333	0.583457	11	11	0.816497	0	0.666667	0.942809	5.5	6.16667
		2	5.49			12			0			7			4.93			11			0			7			4.94			12			1			8			5.73			12			2			7
		3	5.91			13			2			8			4.66			10			0			7			6.21			13			2			9			4.31			10			0			6
	8	1	3.08	3.12333	0.0910433	7	7.33333	0.471405	0	0.333333	0.471405	5	5	0	3.08	3.14	0.0535413	7	7	0	0	0	0	5	4.33333	0.471405	2.86	3.07667	0.226912	7	7	0	0	0	0	5	5	0	3.08	2.97667	0.118977	7	7	0	1	0.666667	0.471405	5	5
		2	3.25			8			1			5			3.21			7			0			4			2.98			7			0			5			2.81			7			1			5
		3	3.04			7			0			5			3.13			7			0			4			3.39			7			0			5			3.04			7			0			5
	9	1	11.15	11.1467	0.689944	14	13.6667	0.471405	5	1.66667	2.35702	8.5	7.83333	0.62361	11.06	11.15	0.668481	13	13	0	1	1.33333	0.471405	3	2.66667	0.235702	10.06	11.1733	1.68167	13	13	0	0	1.33333	0.942809	3	2.83333	0.235702	11.67	11.6667	0.951221	13	13.3333	0.471405	1	0.333333	0.471405	4.5	3.83333
		2	10.3			13			0			8			12.01			13			2			2.5			13.55			13			2			3			10.5			13			0			4.5
		3	11.99			14			0			7			10.38			13			1			2.5			9.91			13			2			2.5			12.83			14			0			2.5
	10	1	6.47	5.27333	0.846968	13	11.6667	1.24722	2	1.33333	0.942809	4	3.66667	0.471405	4	4.59667	0.521302	11	10.6667	0.471405	0	0.333333	0.471405	3.5	2.83333	0.62361	4.68	4.66	0.0432049	11	11.3333	0.471405	0	0.333333	0.471405	2	2.33333	0.471405	7.17	5.55667	1.21165	13	13.3333	1.24722	1	1.33333	0.471405	3	2.83333
		2	4.72			12			2			4			5.27			11			1			3			4.6			12			1			2			5.25			15			2			3.5
		3	4.63			10			0			3			4.52			10			0			2			4.7			11			0			3			4.25			12			1			2
	11	1	7.43	6.99333	0.325201	12	11.3333	0.471405	2	1.33333	0.471405	3	1.66667	0.942809	6.6	6.53	0.229928	11	11	0	0	0	0	1	1	0	9.22	8.82667	0.570458	12	11.6667	0.471405	2	1	0.816497	2	1.66667	0.471405	7.49	7.53667	0.825321	11	11.3333	0.471405	0	1	0.816497	2.5	2.16667
		2	6.65			11			1			1			6.77			11			0			1			8.02			11			0			1			6.55			11			1			2
		3	6.9			11			1			1			6.22			11			0			1			9.24			12			1			2			8.57			12			2			2
	12	1	8.86	7.51667	0.984084	12	11.3333	0.471405	2	1	0.816497	4	2.66667	0.942809	8.53	7.33	0.848882	12	11	0.816497	0	0.333333	0.471405	3	2.33333	0.471405	6.36	6.79667	0.355184	10	10.3333	0.471405	0	0.333333	0.471405	3	2.33333	0.471405	9.23	8.25	0.952295	13	11.6667	1.24722	2	1.33333	0.471405	4	3.66667
		2	7.16			11			1			2			6.7			11			1			2			6.8			10			0			2			8.56			12			1			4
		3	6.53			11			0			2			6.76			10			0			2			7.23			11			1			2			6.96			10			1			3
	13	1	3.83	3.81	0.0828654	10	9.33333	0.471405	1	0.333333	0.471405	4.5	3.16667	1.0274	4.06	3.80667	0.190671	10	9.33333	0.471405	0	0	0	3	2.33333	0.471405	3.83	3.89667	0.169967	11	10.3333	0.942809	1	0.666667	0.471405	3	2.66667	0.471405	3.9	3.88667	0.204342	11	10	0.816497	1	0.333333	0.471405	6	5
		2	3.9			9			0			3			3.76			9			0			2			4.13			11			1			3			4.13			10			0			6
		3	3.7			9			0			2			3.6			9			0			2			3.73			9			0			2			3.63			9			0			3
	14	1	3.23	3.32	0.202155	9	9	0	0	0	0	5	4.66667	0.471405	3.33	3.04333	0.202704	9	8.33333	0.471405	0	0	0	5	4.33333	0.471405	3.2	3.37667	0.249844	9	9.33333	0.471405	0	0	0	5	5	0.816497	3.43	3.25333	0.1666	10	9.33333	0.471405	2	0.666667	0.942809	6	5.33333
		2	3.6			9			0			5			2.9			8			0			4			3.73			10			0			6			3.3			9			0			5
		3	3.13			9			0			4			2.9			8			0			4			3.2			9			0			4			3.03			9			0			5
	15	1	6.8	6.04333	0.53767	11	10.3333	0.471405	1	1	0	8	6.33333	1.24722	6.16	5.73	0.43734	11	10.3333	0.471405	1	0.666667	0.471405	6	5.66667	0.471405	5.43	5.97667	0.592528	10	10.3333	0.471405	0	0.333333	0.471405	5	6.33333	0.942809	8.26	7.40667	0.719506	12	11.3333	0.471405	2	1	0.816497	9	7.66667
		2	5.73			10			1			6			5.9			10			1			6			5.7			10			1			7			7.46			11			0			6
		3	5.6			10			1			5			5.13			10			0			5			6.8			11			0			7			6.5			11			1			8
	16	1	4.16	4.24	0.0697615	10	10.3333	0.471405	0	0	0	3	2.33333	0.471405	4.53	4.13	0.283901	11	10.3333	0.471405	0	0	0	2	2.66667	0.471405	3.9	4.16667	0.188562	10	10.6667	0.471405	0	0.666667	0.471405	2	3	0.816497	4.3	4.07333	0.179877	11	10.3333	0.471405	0	0	0	4	2.66667
		2	4.23			10			0			2			3.9			10			0			3			4.3			11			1			3			4.06			10			0			2
		3	4.33			11			0			2			3.96			10			0			3			4.3			11			1			4			3.86			10			0			2
	17	1	7.46	8.54	0.764766	12	12.3333	0.471405	1	1	0	5	4.33333	0.471405	10.23	9.95	0.202155	13	13.3333	0.471405	2	1.66667	0.471405	5	4.33333	0.471405	7.83	9.415	1.585	12	12.5	0.5	1	1.5	0.5	4	5.33333	0.942809	9.56	9.00667	0.449098	13	12.6667	0.471405	2	1.66667	0.471405	5	4.66667
		2	9.13			13			1			4			9.76			14			1			4			11			13			2			6			9			13			1			4
		3	9.03			12			1			4			9.86			13			2			4												6			8.46			12			2			5
	18	1	8.1	7.82	0.368058	12	11.3333	0.471405	1	0.333333	0.471405	5	3.66667	0.942809	7.46	7.18667	0.799389	11	10.6667	0.471405	0	0	0	3	2.33333	0.471405	8.03	8.39667	0.717976	12	12	0	0	0.666667	0.471405	3	4	0.816497	8.86	8.24	0.476935	12	11.3333	0.471405	0	0.333333	0.471405	4	4
		2	7.3			11			0			3			8			11			0			2			7.76			12			1			5			8.16			11			1			5
		3	8.06			11			0			3			6.1			10			0			2			9.4			12			1			4			7.7			11			0			3
	19	1	6.8	7.43	0.559702	12	12.3333	0.471405	2	1.33333	0.471405	3	3.66667	0.471405	8.5	8.01	0.457019	12	12	0	3	2.33333	0.471405	5	4.33333	0.471405	7.36	7.49667	0.214838	13	12.6667	0.471405	2	1.33333	0.471405	5	4.33333	1.69967	8.13	7.35	0.551543	12	11.6667	0.471405	2	1	0.816497	5	2.66667
		2	8.16			13			1			4			8.13			12			2			4			7.8			13			1			2			6.96			11			1			2
		3	7.33			12			1			4			7.4			12			2			4			7.33			12			1			6			6.96			12			0			1
	20	1	3.6	3.36333	0.242533	9	9.33333	0.471405	0	0	0	3	4	0.816497	3.23	2.87333	0.253815	9	8.33333	0.471405	0	0	0	2	2.5	0.707107	2.9	3.12	0.15748	9	9	0	0	0	0	4	2.66667	0.942809	3.43	3.25333	0.1666	9	9	0	0	0	0	2	2.33333
		2	3.46			10						5			2.73			8			0			2			3.26			9			0			2			3.03			9			0			2
		3	3.03			9			0			4			2.66			8			0			3.5			3.2			9			0			2			3.3			9			0			3
	21	1	9.46	9.10667	0.799389	12	11.3333	0.471405	3	2.66667	0.471405	8	7.33333	0.471405	10.83	10.865	0.035	12	11.5	0.5	3	3.5	0.5	7	7.5	0.5	7.36	8.54	1.30568	11	11.3333	0.471405	1	1.66667	0.942809	5	6.33333	0.942809	9.36	8.95	0.30474	12	12	0.816497	3	2.33333	0.942809	5	6
		2	8			11			2			7			10.9			11			4			8			7.9			12			1			7			8.63			11			1			6.5
		3	9.86			11			3			7															10.36			11			3			7			8.86			13			3			6.5
	GESAMT
[truncated: 13 more columns]

## Sheet: Mittelwerte
WB Zeit	NF Zeit	NFL Zeit	NB Zeit	Realität Zeit	WB Schritte	NF Schritte	NFL Schritte	NB Schritte	Realität Schritte	WB Fehler	NF Fehler	NFL Fehler	NB Fehler	Realität Fehler	WB Bewertung	NF Bewertung	NFL Bewertung	NB Bewertung	Realität Bewertung
6.74333	6.34	5.53	5.42	8.07333	10.6667	10.3333	10	10	10	0.33	0.33	0.67	0.33	0	3	3.33333	3.66667	3	2	P1
10.97	11.76	10.81	13.22	10.46	10.67	11.67	10	11.33	11	0.33	0.33	1	1	0	2.67	3	3	3	2	P2
13.46	11.06	11.51	10.17	8.54	11.5	11.5	12	11	9.67	1.5	1	1.33	0.5	0.33	2	2	2	2.67	1.33	P3
7.38	6.83	7.13	6.55	4.07	9.67	10	10	10	8.33	1.67	0.33	0.67	1.67	0	3.67	3.33	3.33	3.5	2.33	P4
4.7	4.51	4.63	3.85	3.86	8	8	8.33	7.67	7	0.33	0.33	0.33	0.67	0	3.67	4.33	4.33	5.33	2	P5
4.83	4.51	4.55	4.29	3.91	9.67	9	9.33	9	9	1	0.67	1	0.67	0.33	4.33	4.33	4	4.33	2.67	P6
5.4	5.06	5.09	4.97	6.84	11.67	11	11.67	11	11	0.67	0	1	0.67	0	6.33	7	8	6.17	1.5	P7
3.12	3.14	3.08	2.98	2.84	7.33	7	7	7	7.33	0.33	0	0	0.67	0.33	5	4.33	5	5	5	P8
11.15	11.15	11.17	11.67	10.45	13.67	13	13	13.33	14	1.67	1.33	1.33	0.33	1	7.83	2.67	2.83	3.83	2.67	P9
5.27333	4.59667	4.66	5.55667	3.6	11.6667	10.6667	11.3333	13.3333	9.66667	1.33333	0.333333	0.333333	1.33333	0	3.67	2.83	2.33	2.83	1	P10
6.99	6.53	8.83	7.54	3.27	11.33	11	11.67	11.33	9.67	1.33	0	1	1	0.33	1.67	1	1.67	2.17	1	P11
7.52	7.33	6.8	8.25	6.39	11.33	11	10.33	11.67	9.33	1	0.33	0.33	1.33	0	2.67	2.33	2.33	3.67	1	P12
3.81	3.81	3.9	3.89	2.7	9.33	9.33	10.33	10	8.33	0.33	0	0.67	0.33	0	3.17	2.33	2.67	5	1	P13
3.32	3.04	3.38	3.25	2.4	9	8.33	9.33	9.33	8	0	0	0	0.67	0	4.67	4.33	5	5.33	2	P14
6.04	5.73	5.98	7.41	4.89	10.33	10.33	10.33	11.33	10	1	0.67	0.33	1	0.33	6.33	5.67	6.33	7.67	3.33	P15
4.24	4.13	4.17	4.07	4.18	10.33	10.33	10.67	10.33	10.67	0	0	0.67	0	0.67	2.33	2.67	3	2.67	2.33	P16
8.54	9.95	9.42	9.01	9.36	12.33	13.33	12.5	12.67	13	1	1.67	1.5	1.67	1	4.33	4.33	5.33	4.67	3	P17
7.82	7.19	8.4	8.24	4.55	11.33	10.67	12	11.33	9	0.33	0	0.67	0.33	0	3.67	2.33	4	4	1	P18
7.43	8.01	7.5	7.35	6.83	12.33	12	12.67	11.67	11.67	1.33	2.33	1.33	1	0	3.67	4.33	4.33	2.67	1.33	P19
3.36	2.87	3.12	3.25	2.56	9.33	8.33	9	9	7.33	0	0	0	0	0	4	2.5	2.67	2.33	1	P20
9.11	10.87	8.54	8.95	6.76	11.33	11.5	11.33	12	11.33	2.67	3.5	1.67	2.33	1	7.33	7.5	6.33	6	6	P21
