# Supplementary material for: Influence of body visualization in VR during the execution of motoric tasks in different age groups
Source: PLoS One. 2022 Jan 25;17(1):e0263112. doi: 10.1371/journal.pone.0263112 (PMC8789136; doi:10.1371/journal.pone.0263112)
Supplement: S1 Data — (ZIP) [file pone.0263112.s001.zip › Data/Young2vsOld/Körpervisualisierung Senioren/GraspingTask/Auswertung_Aufgabe2_Junioren.xlsx]

## Sheet: Alle Probanden
	Versuchsperson	Wiederholung	WB									NH									NHA									NB									Realität
			Zeit	MW Zeit	SD Zeit	Punkte	MW Punkte	SD Punkte	Bewertung	MW Bewertung	SD Bewertung	Zeit	MW Zeit	SD Zeit	Punkte	MW Punkte	SD Punkte	Bewertung	MW Bewertung	SD Bewertung	Zeit	MW Zeit	SD Zeit	Punkte	MW Punkte	SD Punkte	Bewertung	MW Bewertung	SD Bewertung	Zeit	MW Zeit	SD Zeit	Punkte	MW Punkte	SD Punkte	Bewertung	MW Bewertung	SD Bewertung	Zeit	MW Zeit	SD Zeit	Punkte	MW Punkte	SD Punkte	Bewertung	MW Bewertung	SD Bewertung
	1	1	4.58	5.35667	0.807479	4	3.66667	0.471405		#DIV/0!	#DIV/0!	6.12	5.48333	0.455509	4	4	0		#DIV/0!	#DIV/0!	6.48	5.50667	0.707358	3	3.66667	0.471405		#DIV/0!	#DIV/0!	4.95	5.21667	0.412984	3	3.33333	0.471405		#DIV/0!	#DIV/0!	4.27	4.07333	0.163367	4	4	0		#DIV/0!	#DIV/0!
		2	6.47			3						5.25			4						5.22			4						5.8			3						4.08			4
		3	5.02			4						5.08			4						4.82			4						4.9			4						3.87			4
	2	1	3.73	4.11333	0.351979	4	3.66667	0.471405		#DIV/0!	#DIV/0!	4.05	4.13333	0.15456	4	4	0		#DIV/0!	#DIV/0!	4.38	4.55	0.193046	3	3.33333	0.471405		#DIV/0!	#DIV/0!	5.2	4.33333	0.614184	4	3.66667	0.471405		#DIV/0!	#DIV/0!	3	2.92333	0.191543	4	4	0		#DIV/0!	#DIV/0!
		2	4.58			3						4.35			4						4.82			3						3.85			3						3.11			4
		3	4.03			4						4			4						4.45			4						3.95			4						2.66			4
	3	1	4.53	4.03333	0.357988	3	3.33333	0.471405		#DIV/0!	#DIV/0!	4.38	3.94333	0.310948	4	4	0		#DIV/0!	#DIV/0!	3.78	3.92667	0.228959	3	3.33333	0.471405		#DIV/0!	#DIV/0!	4.05	3.91667	0.10274	4	3.66667	0.471405		#DIV/0!	#DIV/0!	3.06	3.00333	0.0731817	4	4	0		#DIV/0!	#DIV/0!
		2	3.7			3						3.68			4						4.25			3						3.9			3						3.05			4
		3	3.87			4						3.77			4						3.75			4						3.8			4						2.9			4
	4	1	5.22	4.69667	0.62377	3	3.66667	0.471405		#DIV/0!	#DIV/0!	6.23	4.74333	1.06787	3	3.66667	0.471405		#DIV/0!	#DIV/0!	5.45	4.32667	0.794831	3	3.66667	0.471405		#DIV/0!	#DIV/0!	3.83	3.79667	0.0471405	4	3.66667	0.471405		#DIV/0!	#DIV/0!	4.68	3.62	0.749578	4	4	0		#DIV/0!	#DIV/0!
		2	3.82			4						3.77			4						3.73			4						3.83			4						3.1			4
		3	5.05			4						4.23			4						3.8			4						3.73			3						3.08			4
	5	1	4.28	3.99333	0.260299	3	3.33333	0.471405		#DIV/0!	#DIV/0!	7.64	5.06333	1.82253	2	3.33333	0.942809		#DIV/0!	#DIV/0!	3.75	3.94333	0.14522	3	3.66667	0.471405		#DIV/0!	#DIV/0!	4.52	4.04	0.404722	4	4	0		#DIV/0!	#DIV/0!	3.08	3.08	0.0653197	4	4	0		#DIV/0!	#DIV/0!
		2	4.05			3						3.83			4						4.1			4						4.07			4						3.16			4
		3	3.65			4						3.72			4						3.98			4						3.53			4						3			4
	6	1	4.28	3.71333	0.402768	3	3.33333	0.471405		#DIV/0!	#DIV/0!	3.87	3.61667	0.236972	4	4	0		#DIV/0!	#DIV/0!	3.88	3.60333	0.196016	3	3.66667	0.471405		#DIV/0!	#DIV/0!	3.73	3.42333	0.217	4	4	0		#DIV/0!	#DIV/0!	3.08	3.06667	0.122837	4	4	0		#DIV/0!	#DIV/0!
		2	3.48			3						3.68			4						3.45			4						3.28			4						3.21			4
		3	3.38			4						3.3			4						3.48			4						3.26			4						2.91			4
	7	1	3.97	4.03667	0.0942809	4	3.66667	0.471405		#DIV/0!	#DIV/0!	5.62	4.41667	0.868805	2	3	0.816497		#DIV/0!	#DIV/0!	4.85	4.45333	0.314784	3	3.66667	0.471405		#DIV/0!	#DIV/0!	4.8	4.26667	0.377477	3	3	0		#DIV/0!	#DIV/0!	3.45	3.35333	0.077603	4	4	0		#DIV/0!	#DIV/0!
		2	4.17			3						4.03			3						4.08			4						3.98			3						3.35			4
		3	3.97			4						3.6			4						4.43			4						4.02			3						3.26			4
	8	1	4.3	3.93667	0.264113	3	3.66667	0.471405		#DIV/0!	#DIV/0!	7.12	4.93333	1.54623	2	3	0.816497		#DIV/0!	#DIV/0!	4.47	4.25667	0.151731	3	3.66667	0.471405		#DIV/0!	#DIV/0!	4.3	3.98	0.229928	4	4	0		#DIV/0!	#DIV/0!	3.48	3.27	0.151217	4	4	0		#DIV/0!	#DIV/0!
		2	3.83			4						3.83			4						4.13			4						3.77			4						3.2			4
		3	3.68			4						3.85			3						4.17			4						3.87			4						3.13			4
	9	1	4.92	4.03333	0.682414	3	3.66667	0.471405		#DIV/0!	#DIV/0!	4.47	3.76	0.512315	3	3.66667	0.471405		#DIV/0!	#DIV/0!	4.45	3.81333	0.450654	3	3.66667	0.471405		#DIV/0!	#DIV/0!	3.7	3.39667	0.214838	4	4	0		#DIV/0!	#DIV/0!	3.26	3.12333	0.172498	4	4	0		#DIV/0!	#DIV/0!
		2	3.92			4						3.53			4						3.52			4						3.23			4						3.23			4
		3	3.26			4						3.28			4						3.47			4						3.26			4						2.88			4
	10	1	3.67	3.47	0.141421	4	3.66667	0.471405		#DIV/0!	#DIV/0!	3.7	3.39333	0.217	4	3.66667	0.471405		#DIV/0!	#DIV/0!	3.7	3.38667	0.228813	3	3.66667	0.471405		#DIV/0!	#DIV/0!	3.06	3.27	0.167531	4	3.66667	0.471405		#DIV/0!	#DIV/0!	2.98	2.73333	0.17442	4	4	0		#DIV/0!	#DIV/0!
		2	3.37			3						3.23			3						3.3			4						3.47			4						2.61			4
		3	3.37			4						3.25			4						3.16			4						3.28			3						2.61			4
	11	1	3.98	3.65333	0.39339	3	3.33333	0.471405		#DIV/0!	#DIV/0!	3.6	3.18667	0.308257	3	3.66667	0.471405		#DIV/0!	#DIV/0!	4.02	3.44333	0.41023	3	3.66667	0.471405		#DIV/0!	#DIV/0!	3.45	3.33667	0.219292	4	4	0		#DIV/0!	#DIV/0!	3.08	2.83	0.193046	3	3.66667	0.471405		#DIV/0!	#DIV/0!
		2	3.88			3						3.1			4						3.21			4						3.03			4						2.8			4
		3	3.1			4						2.86			4						3.1			4						3.53			4						2.61			4
	12	1	4.13	3.53667	0.425937	4	3.66667	0.471405		#DIV/0!	#DIV/0!	4.07	3.40667	0.469491	4	3.66667	0.471405		#DIV/0!	#DIV/0!	3.9	3.57	0.273618	2	3	0.816497		#DIV/0!	#DIV/0!	3.57	3.33667	0.168193	3	3.66667	0.471405		#DIV/0!	#DIV/0!	3.47	3.19333	0.210449	4	4	0		#DIV/0!	#DIV/0!
		2	3.33			3						3.05			4						3.23			3						3.26			4						3.15			4
		3	3.15			4						3.1			3						3.58			4						3.18			4						2.96			4
	13	1	4.35	4.42	0.0535413	4	3.33333	0.471405		#DIV/0!	#DIV/0!	5.72	4.93	0.559345	3	3	0		#DIV/0!	#DIV/0!	5.02	4.89	0.220151	3	2.66667	0.471405		#DIV/0!	#DIV/0!	4.92	5.15667	0.171335	3	3	0		#DIV/0!	#DIV/0!	3.67	3.39667	0.233286	4	4	0		#DIV/0!	#DIV/0!
		2	4.43			3						4.57			3						5.07			2						5.23			3						3.42			4
		3	4.48			3						4.5			3						4.58			3						5.32			3						3.1			4
	14	1	5.82	4.85	0.694694	3	3.66667	0.471405		#DIV/0!	#DIV/0!	5.62	4.61667	0.722142	2	3	0.816497		#DIV/0!	#DIV/0!	5.32	4.76667	0.391351	3	3.66667	0.471405		#DIV/0!	#DIV/0!	4.97	4.44	0.376563	3	3.66667	0.471405		#DIV/0!	#DIV/0!	3.62	3.68	0.176635	4	4	0		#DIV/0!	#DIV/0!
		2	4.5			4						3.95			4						4.5			4						4.22			4						3.5			4
		3	4.23			4						4.28			3						4.48			4						4.13			4						3.92			4
	15	1	4.73	3.97	0.549424	2	3	0.816497		#DIV/0!	#DIV/0!	4.47	3.75667	0.513831	2	3.33333	0.942809		#DIV/0!	#DIV/0!	4.23	3.83	0.282843	3	3.66667	0.471405		#DIV/0!	#DIV/0!	3.72	3.60667	0.219292	3	3.66667	0.471405		#DIV/0!	#DIV/0!	3.35	3.26333	0.0956847	2	3.33333	0.942809		#DIV/0!	#DIV/0!
		2	3.73			3						3.52			4						3.63			4						3.8			4						3.31			4
		3	3.45			4						3.28			4						3.63			4						3.3			4						3.13			4
	16	1	4.9	4.37333	0.40343	3	3.33333	0.471405		#DIV/0!	#DIV/0!	4.25	4.18	0.190263	3	3.66667	0.471405		#DIV/0!	#DIV/0!	4.62	4.48	0.294732	3	3.66667	0.471405		#DIV/0!	#DIV/0!	4.47	4.18	0.211818	4	3.66667	0.471405		#DIV/0!	#DIV/0!	3.65	3.56	0.179072	4	4	0		#DIV/0!	#DIV/0!
		2	4.3			3						4.37			4						4.07			4						4.1			3						3.72			4
		3	3.92			4						3.92			4						4.75			4						3.97			4						3.31			4
	17	1	3.95	3.65	0.21276	3	3.33333	0.471405		#DIV/0!	#DIV/0!	4.55	3.78333	0.555778	1	3	1.41421		#DIV/0!	#DIV/0!	3.98	3.67667	0.230988	3	3.66667	0.471405		#DIV/0!	#DIV/0!	3.77	3.42667	0.242808	4	4	0		#DIV/0!	#DIV/0!	3.53	3.35667	0.126842	2	3.33333	0.942809		#DIV/0!	#DIV/0!
		2	3.48			3						3.55			4						3.63			4						3.25			4						3.31			4
		3	3.52			4						3.25			4						3.42			4						3.26			4						3.23			4
	18	1	8.15	5.37667	1.96242	2	3	0.816497		#DIV/0!	#DIV/0!	5.77	4.57333	0.846417	3	3.66667	0.471405		#DIV/0!	#DIV/0!	4.58	4.27667	0.217613	3	3.33333	0.471405		#DIV/0!	#DIV/0!	5.12	4.35333	0.548229	4	4	0		#DIV/0!	#DIV/0!	3.26	3.34667	0.0618241	4	4	0		#DIV/0!	#DIV/0!
		2	3.9			3						3.95			4						4.08			4						4.07			4						3.38			4
		3	4.08			4						4			4						4.17			3						3.87			4						3.4			4
	19	1	4.35	4.15333	0.172498	3	3.66667	0.471405		#DIV/0!	#DIV/0!	4.33	4.11667	0.315947	4	4	0		#DIV/0!	#DIV/0!	4.2	4.22	0.163911	3	3.66667	0.471405		#DIV/0!	#DIV/0!	4.7	4.07667	0.440933	4	4	0		#DIV/0!	#DIV/0!	3.48	3.32667	0.146135	4	4	0		#DIV/0!	#DIV/0!
		2	4.18			4						4.35			4						4.43			4						3.75			4						3.37			4
		3	3.93			4						3.67			4						4.03			4						3.78			4						3.13			4
	20	1	4.28	3.74333	0.379503	3	3	0		#DIV/0!	#DIV/0!	4.18	3.58667	0.439419	2	3	0.816497		#DIV/0!	#DIV/0!	3.72	3.6	0.0852447	3	3.66667	0.471405		#DIV/0!	#DIV/0!	4	3.66667	0.236972	3	3.33333	0.471405		#DIV/0!	#DIV/0!	3.06	2.86333	0.223954	4	4	0		#DIV/0!	#DIV/0!
		2	3.47			3						3.45			4						3.55			4						3.53			3						2.98			4
		3	3.48			3						3.13			3						3.53			4						3.47			4						2.55			4
	21	1	5.42	4.56333	0.612989	3	3.33333	0.471405		#DIV/0!	#DIV/0!	4.67	4.23	0.311234	3	3.66667	0.471405		#DIV/0!	#DIV/0!	4.62	4.35333	0.249444	3	3.33333	0.471405		#DIV/0!	#DIV/0!	5.13	4.36667	0.572849	2	3.33333	0.942809		#DIV/0!	#DIV/0!	3.11	3.26667	0.114407	3	3.66667	0.471405		#DIV/0!	#DIV/0!
		2	4.25			3						4.02			4						4.02			4						3.75			4						3.38			4
		3	4.02			4						4			4						4.42			3						4.22			4						3.31			4
	GESAMT

## Sheet: Mittelwerte
WB Zeit	NH Zeit	NHA Zeit	NB Zeit	Realität Zeit	WB Punkte	NH Punkte	NHA Punkte	NB Punkte	Realität Punkte	WB Bewertung	NH Bewertung	NHA Bewertung	NB Bewertung	Realität Bewertung
5.36	5.48	5.51	5.22	4.07	3.67	4	3.67	3.33	4	2	2.33	2.67	2.33	1.33
4.11333	4.13333	4.55	4.33333	2.92333	3.66667	4	3.33333	3.66667	4	3.66667	3.66667	4.33333	4.33333	3.33333
4.03333	3.94333	3.92667	3.91667	3.00333	3.33333	4	3.33333	3.66667	4	2.66667	2.66667	3.33333	2.66667	2.33333
4.69667	4.74333	4.32667	3.79667	3.62	3.66667	3.66667	3.66667	3.66667	4	1	1	1.33333	2	1.33333
3.99333	5.06333	3.94333	4.04	3.08	3.33333	3.33333	3.66667	4	4	4	5	4.33333	4.66667	2
3.71333	3.61667	3.60333	3.42333	3.06667	3.33333	4	3.66667	4	4	2.33333	3	3.33333	3.33333	1.66667
4.03667	4.41667	4.45333	4.26667	3.35333	3.66667	3	3.66667	3	4	1.33333	1.66667	1.66667	1.33333	1
3.93667	4.93333	4.25667	3.98	3.27	3.66667	3	3.66667	4	4	5.66667	7.66667	7.66667	8	1
4.03333	3.76	3.81333	3.39667	3.12333	3.66667	3.66667	3.66667	4	4	3.33333	2.66667	3	2.33333	1
3.47	3.39333	3.38667	3.27	2.73333	3.66667	3.66667	3.66667	3.66667	4	2.33333	1.66667	1.33333	1.66667	1
3.65333	3.18667	3.44333	3.33667	2.83	3.33333	3.66667	3.66667	4	3.66667	5	4	5.33333	5.33333	3
3.53667	3.40667	3.57	3.33667	3.19333	3.66667	3.66667	3	3.66667	4	2	2	2	1.33333	1
4.42	4.93	4.89	5.15667	3.39667	3.33333	3	2.66667	3	4	3.33333	6.33333	7	8.33333	1.66667
4.85	4.61667	4.76667	4.44	3.68	3.66667	3	3.66667	3.66667	4	2	3	2.33333	1.66667	1
3.97	3.75667	3.83	3.60667	3.26333	3	3.33333	3.66667	3.66667	3.33333	4.33333	4.33333	4	4.33333	1.66667
4.37333	4.18	4.48	4.18	3.56	3.33333	3.66667	3.66667	3.66667	4	2.66667	2.33333	2.66667	2.33333	1
3.65	3.78333	3.67667	3.42667	3.35667	3.33333	3	3.66667	4	3.33333	1	1.66667	3	2.33333	1.33333
5.37667	4.57333	4.27667	4.35333	3.34667	3	3.66667	3.33333	4	4	1.33333	1.33333	1	1	1
4.15333	4.11667	4.22	4.07667	3.32667	3.66667	4	3.66667	4	4	2	2.66667	2.33333	2.33333	1
3.74333	3.58667	3.6	3.66667	2.86333	3	3	3.66667	3.33333	4	1	1.33333	1	1.33333	1
4.56333	4.23	4.35333	4.36667	3.26667	3.33333	3.66667	3.33333	3.33333	3.66667	2	2.66667	2.33333	2.33333	1.33333

## Sheet: grafische Auswertung
WB	NH	NHA	NB	Realität	WB	NH	NHA	NB	Realität	WB	NH	NHA	NB	Realität
5.36	5.48	5.51	5.22	4.07	3.67	4	3.67	3.33	4	2	2.33	2.67	2.33	1.33
4.11333	4.13333	4.55	4.33333	2.92333	3.66667	4	3.33333	3.66667	4	3.66667	3.66667	4.33333	4.33333	3.33333
4.03333	3.94333	3.92667	3.91667	3.00333	3.33333	4	3.33333	3.66667	4	2.66667	2.66667	3.33333	2.66667	2.33333
4.69667	4.74333	4.32667	3.79667	3.62	3.66667	3.66667	3.66667	3.66667	4	1	1	1.33333	2	1.33333
3.99333	5.06333	3.94333	4.04	3.08	3.33333	3.33333	3.66667	4	4	4	5	4.33333	4.66667	2
3.71333	3.61667	3.60333	3.42333	3.06667	3.33333	4	3.66667	4	4	2.33333	3	3.33333	3.33333	1.66667
4.03667	4.41667	4.45333	4.26667	3.35333	3.66667	3	3.66667	3	4	1.33333	1.66667	1.66667	1.33333	1
3.93667	4.93333	4.25667	3.98	3.27	3.66667	3	3.66667	4	4	5.66667	7.66667	7.66667	8	1
4.03333	3.76	3.81333	3.39667	3.12333	3.66667	3.66667	3.66667	4	4	3.33333	2.66667	3	2.33333	1
3.47	3.39333	3.38667	3.27	2.73333	3.66667	3.66667	3.66667	3.66667	4	2.33333	1.66667	1.33333	1.66667	1
3.65333	3.18667	3.44333	3.33667	2.83	3.33333	3.66667	3.66667	4	3.66667	5	4	5.33333	5.33333	3
3.53667	3.40667	3.57	3.33667	3.19333	3.66667	3.66667	3	3.66667	4	2	2	2	1.33333	1
4.42	4.93	4.89	5.15667	3.39667	3.33333	3	2.66667	3	4	3.33333	6.33333	7	8.33333	1.66667
4.85	4.61667	4.76667	4.44	3.68	3.66667	3	3.66667	3.66667	4	2	3	2.33333	1.66667	1
3.97	3.75667	3.83	3.60667	3.26333	3	3.33333	3.66667	3.66667	3.33333	4.33333	4.33333	4	4.33333	1.66667
4.37333	4.18	4.48	4.18	3.56	3.33333	3.66667	3.66667	3.66667	4	2.66667	2.33333	2.66667	2.33333	1
3.65	3.78333	3.67667	3.42667	3.35667	3.33333	3	3.66667	4	3.33333	1	1.66667	3	2.33333	1.33333
5.37667	4.57333	4.27667	4.35333	3.34667	3	3.66667	3.33333	4	4	1.33333	1.33333	1	1	1
4.15333	4.11667	4.22	4.07667	3.32667	3.66667	4	3.66667	4	4	2	2.66667	2.33333	2.33333	1
3.74333	3.58667	3.6	3.66667	2.86333	3	3	3.66667	3.33333	4	1	1.33333	1	1.33333	1
4.56333	4.23	4.35333	4.36667	3.26667	3.33333	3.66667	3.33333	3.33333	3.66667	2	2.66667	2.33333	2.33333	1.33333
Zeit					Punkte					Bewertung
4.17508	4.18333	4.13698	3.98048	3.25365	3.4446	3.52381	3.52397	3.68238	3.90476	2.61905	2.99984	3.14302	3.11095	1.47603
0.528847	0.608255	0.525171	0.545368	0.307977	0.237715	0.378963	0.263789	0.316841	0.209379	1.29421	1.65238	1.7655	2.00886	0.663291
