# Supplementary material for: Influence of body visualization in VR during the execution of motoric tasks in different age groups
Source: PLoS One. 2022 Jan 25;17(1):e0263112. doi: 10.1371/journal.pone.0263112 (PMC8789136; doi:10.1371/journal.pone.0263112)
Supplement: S1 Data — (ZIP) [file pone.0263112.s001.zip › Data/Young2vsOld/Körpervisualisierung Senioren/GraspingTask/Auswertung_Aufgabe2_Senioren.xlsx]

## Sheet: Alle Probanden
	Versuchsperson	Wiederholung	WB									NH									NHA									NB									Realität
			Zeit	MW Zeit	SD Zeit	Punkte	MW Punkte	SD Punkte	Bewertung	MW Bewertung	SD Bewertung	Zeit	MW Zeit	SD Zeit	Punkte	MW Punkte	SD Punkte	Bewertung	MW Bewertung	SD Bewertung	Zeit	MW Zeit	SD Zeit	Punkte	MW Punkte	SD Punkte	Bewertung	MW Bewertung	SD Bewertung	Zeit	MW Zeit	SD Zeit	Punkte	MW Punkte	SD Punkte	Bewertung	MW Bewertung	SD Bewertung	Zeit	MW Zeit	SD Zeit	Punkte	MW Punkte	SD Punkte	Bewertung	MW Bewertung	SD Bewertung
	1	1	6.75	6.9	0.109848	4	4	0	2	2.33333	0.471405	8.29	6.95333	0.975375	4	4	0	3	3	0	6.99	7.15	0.166733	3	3.66667	0.471405	3	3	0	7.34	6.86	0.351094	4	3.66667	0.471405	3	3	0	6.48	6.39667	0.192931	4	4	0	1	1	0
		2	6.94			4			3			6.58			4			3			7.38			4			3			6.51			3			3			6.58			4			1
		3	7.01			4			2			5.99			4			3			7.08			4			3			6.73			4			3			6.13			4			1
	2	1	9.23	8.39333	0.610592	3	3.66667	0.471405	2	2	0	8.84	8.34	0.540062	4	4	0	2	2	0	7.93	8.32	0.310591	3	3.33333	0.471405	2	2	0	8.74	8.22333	0.379327	3	3.33333	0.471405	2	2	0	6.58	6.42333	0.257725	4	4	0	2	2	0
		2	8.16			4			2			8.59			4			2			8.34			4			2			7.84			4			2			6.63			4			2
		3	7.79			4			2			7.59			4			2			8.69			3			2			8.09			3			2			6.06			4			2
	3	1	11.13	12.3667	1.37211	3	3	0	2	2	0	10.56	12.4233	1.78506	3	3.33333	0.471405	2	2	0	10.84	13.7367	2.28663	3	3	0	2	2	0	14.43	14.2433	0.359846	3	3.16667	0.62361	3	3	0	7.64	8.66	0.925347	4	4	0	1	1	0
		2	14.28			3			2			14.83			3			2			13.94			3			2			13.74			2.5			3			8.46			4			1
		3	11.69			3			2			11.88			4			2			16.43			3			2			14.56			4			3			9.88			4			1
	4	1	5.19	5.83667	0.457554	4	4	0	1	1	0	6.69	6.57	0.25923	4	3.66667	0.471405	1	1	0	5.98	6.46667	0.408684	4	4	0	1	1	0	6.63	6.38667	0.223656	4	4	0	1	1	0	5.06	5.34333	0.271825	4	4	0	1	1	0
		2	6.18			4			1			6.81			4			1			6.44			4			1			6.09			4			1			5.71			4			1
		3	6.14			4			1			6.21			3			1			6.98			4			1			6.44			4			1			5.26			4			1
	5	1	7.06	7.03667	0.0953357	4	4	0	2	2	0	7.04	6.84667	0.155206	3	3.33333	0.471405	2	2	0	7.9	7.44333	0.371513	3	3	0	2	2.33333	0.471405	7.46	6.99333	0.330891	3	3.66667	0.471405	2	2	0	6.01	5.85333	0.14522	4	4	0	1	1	0
		2	7.14			4			2			6.84			4			2			6.99			3			2			6.79			4			2			5.89			4			1
		3	6.91			4			2			6.66			3			2			7.44			3			3			6.73			4			2			5.66			4			1
	6	1	4.23	4.55667	0.373839	3	3.33333	0.471405	1	1	0	3.94	4.1	0.166733	4	3.66667	0.471405	1	1	0	3.96	4.18333	0.1666	3	3.33333	0.471405	1	1	0	3.98	4.42333	0.492364	4	3.33333	0.471405	1	1	0	3.64	3.60667	0.164992	4	4	0	1	1	0
		2	5.08			3			1			4.33			4			1			4.23			3			1			4.18			3			1			3.79			4			1
		3	4.36			4			1			4.03			3			1			4.36			4			1			5.11			3			1			3.39			4			1
	7	1	9.01	7.66	1.11053	4	3.66667	0.471405	2	3	0.816497	9.34	7.12667	1.6095	4	4	0	4	2.66667	0.942809	7.91	6.78667	0.854257	4	3.66667	0.471405	4	3	0.816497	5.73	5.94667	0.493851	4	3.66667	0.471405	2	2	0	4.74	4.35333	0.407458	4	4	0	2	2	0
		2	7.68			4			4			6.48			4			2			6.61			3			3			5.48			4			2			4.53			4			2
		3	6.29			3			3			5.56			4			2			5.84			4			2			6.63			3			2			3.79			4			2
	8	1	4.88	4.60667	0.196016	4	4	0	2.5	1.83333	0.62361	4.84	4.57667	0.229831	4	4	0	2.5	1.5	0.707107	4.54	4.63	0.481871	4	4	0	2	1.33333	0.471405	4.18	4.42667	0.196186	4	4	0	2	1.33333	0.471405	4.23	4.01667	0.184451	4	4	0	2	2	0
		2	4.43			4			2			4.61			4			1			5.26			4			1			4.44			4			1			3.78			4			2
		3	4.51			4			1			4.28			4			1			4.09			4			1			4.66			4			1			4.04			4			2
	9	1	8.16	7.21	0.68678	3	3.33333	0.471405	1	1	0	6.79	6.62	0.276526	4	4	0	1	1	0		6.525	0.215	3	3.66667	0.471405	1	1	0	6.49	6.31333	0.128149	4	3.66667	0.471405	1	1	0	6.06	5.77	0.341858	4	4	0	1	1	0
		2	6.56			3			1			6.84			4			1			6.74			4			1			6.19			3			1			5.96			4			1
		3	6.91			4			1			6.23			4			1			6.31			4			1			6.26			4			1			5.29			4			1
	10	1	5.05	4.74	0.319687	4	4	0	1	1	0	4.67	4.85667	0.19754	4	3.33333	0.471405	1	1	0	4.42	4.51667	0.129701	4	3.66667	0.471405	1	1	0	5.12	4.81	0.286007	2	3	0.816497	1	1	0	4.12	4.10667	0.0579272	4	4	0	1	1	0
		2	4.3			4			1			5.13			3			1			4.7			3			1			4.43			3			1			4.17			4			1
		3	4.87			4			1			4.77			3			1			4.43			4			1			4.88			4			1			4.03			4			1
	11	1		5.57	0.35	3	3.66667	0.471405	1	1	0	5.12	5.41333	0.226029	4	4	0	1	1	0	5.68	5.53333	0.10403	3	3.66667	0.471405	1	1	0	5.4	5.62333	0.1666	4	4	0	1	1	0	4.3	4.30333	0.183727	4	4	0	1	1	0
		2	5.22			4			1			5.67			4			1			5.45			4			1			5.67			4			1			4.53			4			1
		3	5.92			4			1			5.45			4			1			5.47			4			1			5.8			4			1			4.08			4			1
	12	1	7.63	7.72	0.202155	4	3.33333	0.471405	2	2	0	8.03	7.71667	0.236126	3	3.33333	0.471405	2	2	0	8.86	8.09667	0.567587	3	3.66667	0.471405	2	2	0	10.43	8.62	1.30085	3	3	0	2	2	0	6.63	6.49667	0.0942809	4	4	0	1	1	0
		2	7.53			3			2			7.66			4			2			7.5			4			2			7.43			3			2			6.43			4			1
		3	8			3			2			7.46			3			2			7.93			4			2			8			3			2			6.43			4			1
	13	1	5.53	4.76333	0.54365	3	3.33333	0.471405	5	4	0.816497	7.6	5.65333	1.38817	2	2.66667	0.471405	5	4.33333	0.471405	5.2	4.82	0.48874	2	3.33333	0.942809	7	5	1.41421	5.1	4.80667	0.320971	3	3.33333	0.471405	6	4.66667	0.942809	3.66	3.65	0.094163	4	4	0	1	1	0
		2	4.33			3			4			4.9			3			4			4.13			4			4			4.96			3			4			3.76			4			1
		3	4.43			4			3			4.46			3			4			5.13			4			4			4.36			4			4			3.53			4			1
	14	1	3.8	3.98667	0.491619	4	4	0	3	2.33333	0.471405	3.5	3.38667	0.0801388	4	4	0	3	2.33333	0.471405	3.46	3.57333	0.160278	4	4	0	3	2.33333	0.471405	3.93	3.87333	0.0801388	4	4	0	2	2	0	3.26	3.10667	0.398776	4	4	0	1	1	0
		2	3.5			4			2			3.33			4			2			3.46			4			2			3.93			4			2			3.5			4			1
		3	4.66			4			2			3.33			4			2			3.8			4			2			3.76			4			2			2.56			4			1
	15	1		7.06	0.8	3	3	0	2	1.33333	0.471405	5.23	5.95333	0.516161	3	3	0	1	1	0	4.8	6.20667	1.31315	4	3.66667	0.471405	1	1	0	7.06	6.32667	0.524934	3	3.33333	0.471405	1	1	0	4.66	4.65	0.0141421	4	4	0	1	1	0
		2	6.26			3			1			6.23			3			1			7.96			3			1			5.86			3			1			4.63			4			1
		3	7.86			3			1			6.4			3			1			5.86			4			1			6.06			4			1			4.66			4			1
	16	1	6.86	5.50667	1.01115	4	4	0	2	1.66667	0.471405	5.23	5.03	0.141421	3	3.66667	0.471405	2	1.33333	0.471405	5.26	4.97333	0.228813	3	3.66667	0.471405	2	1.33333	0.471405	4.66	4.89667	0.286628	3	3.66667	0.471405	2	1.33333	0.471405	4.4	4.16667	0.169967	2	3.33333	0.942809	1	1	0
		2	5.23			4			2			4.93			4			1			4.96			4			1			5.3			4			1			4.1			4			1
		3	4.43			4			1			4.93			4			1			4.7			4			1			4.73			4			1			4			4			1
	17	1		4.995	0.035		4	0	3	2.33333	0.471405	6.43	5.90667	0.381779	3	3.66667	0.471405	3	2.33333	0.471405	6.6	5.76667	0.590668	3	3.66667	0.471405	3	2.33333	0.471405	5.8	5.72	0.347563	4	4	0	2	2.33333	0.471405	4.06	3.79667	0.229831	4	4	0	2	2	0
		2	4.96			4			2			5.53			4			2			5.4			4			2			6.1			4			3			3.83			4			2
		3	5.03			4			2			5.76			4			2			5.3			4			2			5.26			4			2			3.5			4			2
	18	1	4.7	4.07333	0.44312	4	4	0	5	3.66667	1.24722	4.23	3.81667	0.356495	4	4	0	5	3.66667	0.942809	4.06	4.09667	0.177451	3	3	0.816497	5	4	0.816497	4.06	3.89333	0.235702	4	3	0.816497	4	3.33333	0.471405	3.56	3.37333	0.147271	4	4	0	1	1	0
		2	3.76			4			4			3.86			4			3			4.33			2			4			3.56			3			3			3.36			4			1
		3	3.76			4			2			3.36			4			3			3.9			4			3			4.06			2			3			3.2			4			1
	19	1	6.46	4.85	1.14231	4	4	0	1	1	0	5.33	4.42	0.644101	3	3.66667	0.471405	1	1	0	4.66	4.36333	0.220958	3	3.33333	0.471405	1	1	0	4.6	4.16333	0.309013	3	3.33333	0.471405	1	1	0	3.93	3.76333	0.118977	4	4	0	1	1	0
		2	4.16			4			1			3.93			4			1			4.3			4			1			3.93			4			1			3.66			4			1
		3	3.93			4			1			4			4			1			4.13			3			1			3.96			3			1			3.7			4			1
	20	1	4.3	3.86333	0.309013	4	3.66667	0.471405	2	2	0	3.66	3.57333	0.0659966	4	4	0	2	2	0	3.46	3.61667	0.243082	4	4	0	2	2	0	4.96	4.07333	0.629568	2	3.33333	0.942809	2	2	0	3.5	3.45333	0.328261	4	3.66667	0.471405	1	1	0
		2	3.63			3			2			3.5			4			2			3.96			4			2			3.56			4			2			3.03			4			1
		3	3.66			4			2			3.56			4			2			3.43			4			2			3.7			4			2			3.83			3			1
	21		8.8	9.56333	0.777274	3	3	0	2	2	0	8.43	9.63	1.13868	3	2.66667	0.471405	2	2	0	9.96	10.2967	0.645618	3	3.33333	0.471405	2	2	0	9.1	10.4867	1.55618	3	2.66667	0.471405	2	2	0	7.03	7.88667	0.612989	4	3.66667	0.471405	2	1.66667	0.235702
			10.63			3			2			11.16			2			2			11.2			3			2			9.7			2			2			8.43			3			1.5
			9.26			3			2			9.3			3			2			9.73			4			2			12.66			3			2			8.2			4			1.5
	GESAMT

## Sheet: Mittelwerte
WB Zeit	NH Zeit	NHA Zeit	NB Zeit	Realität Zeit	WB Punkte	NH Punkte	NHA Punkte	NB Punkte	Realität Punkte	WB Bewertung	NH Bewertung	NHA Bewertung	NB Bewertung	Realität Bewertung
6.9	6.95	7.15	6.86	6.4	4	4	3.66667	3.66667	4	2.33333	3	3	3	1	P1
8.39	8.34	8.32	8.22	6.42	3.67	4	3.33	3.33	4	2	2	2	2	2	P2
12.37	12.42	13.74	14.24	8.66	3	3.33	3	3.17	4	2	2	2	3	1	P3
5.84	6.57	6.47	6.39	5.34	4	3.67	4	4	4	1	1	1	1	1	P4
7.04	6.85	7.44	6.99	5.85	4	3.33	3	3.67	4	2	2	2.33	2	1	P5
4.56	4.1	4.18	4.42	3.61	3.33	3.67	3.33	3.33	4	1	1	1	1	1	P6
7.66	7.13	6.79	5.95	4.35	3.67	4	3.67	3.67	4	3	2.67	3	2	2	P7
4.61	4.58	4.63	4.43	4.02	4	4	4	4	4	1.83	1.5	1.33	1.33	2	P8
7.21	6.62	6.53	6.31	5.77	3.33	4	3.67	3.67	4	1	1	1	1	1	P9
4.74	4.86	4.51667	4.81	4.10667	4	3.33333	3.66667	3	4	1	1	1	1	1	P10
5.57	5.41	5.53	5.62	4.3	3.67	4	3.67	4	4	1	1	1	1	1	P11
7.72	7.72	8.1	8.62	6.5	3.33	3.33	3.67	3	4	2	2	2	2	1	P12
4.76	5.65	4.82	4.81	3.65	3.33	2.67	3.33	3.33	4	4	4.33	5	4.67	1	P13
3.99	3.39	3.57	3.87	3.11	4	4	4	4	4	2.33	2.33	2.33	2	1	P14
7.06	5.95	6.21	6.33	4.65	3	3	3.67	3.33	4	1.33	1	1	1	1	P15
5.51	5.03	4.97	4.9	4.17	4	3.67	3.67	3.67	3.33	1.67	1.33	1.33	1.33	1	P16
5	5.91	5.77	5.72	3.8	4	3.67	3.67	4	4	2.33	2.33	2.33	2.33	2	P17
4.07	3.82	4.1	3.89	3.37	4	4	3	3	4	3.67	3.67	4	3.33	1	P18
4.85	4.42	4.36	4.16	3.76	4	3.67	3.33	3.33	4	1	1	1	1	1	P19
3.86	3.57	3.62	4.07	3.45	3.67	4	4	3.33	3.67	2	2	2	2	1	P20
9.56	9.63	10.3	10.49	7.89	3	2.67	3.33	2.67	3.67	2	2	2	2	1.67	P21
