# Supplementary material for: Influence of body visualization in VR during the execution of motoric tasks in different age groups
Source: PLoS One. 2022 Jan 25;17(1):e0263112. doi: 10.1371/journal.pone.0263112 (PMC8789136; doi:10.1371/journal.pone.0263112)
Supplement: S1 Data — (ZIP) [file pone.0263112.s001.zip › Data/Young2vsOld/Körpervisualisierung Senioren/ThrowingTask/Auswertung_Aufgabe3_Senioren.xlsx]

## Sheet: Alle Probanden
	Versuchsperson	Wiederholung	WB						NHA						NB						NBG						Realität
			Punkte	MW Punkte	SD Punkte	Bewertung	MW Bewertung	SD Bewertung	Punkte	MW Punkte	SD Punkte	Bewertung	MW Bewertung	SD Bewertung	Punkte	MW Punkte	SD Punkte	Bewertung	MW Bewertung	SD Bewertung	Punkte	MW Punkte	SD Punkte	Bewertung	MW Bewertung	SD Bewertung	Punkte	MW Punkte	SD Punkte	Bewertung	MW Bewertung	SD Bewertung
	1	1	2	1.66667	0.471405	3	3	0	1	1.66667	0.471405	3.5	3.16667	0.235702	1	1.66667	0.471405	3.5	3.16667	0.849837	2	1.33333	0.942809	4	4	0	2	2	0	2	2	0
		2	1			3			2			3			2			2			0			4			2			2
		3	2			3			2			3			2			4			2			4			2			2
	2	1	2	1.66667	0.471405	2	2.66667	0.471405	2	2	0	3	3	0	2	2	0	3	3	0	0	1.33333	0.942809	3	3	0	2	2	0	2	2	0
		2	2			3			2			3			2			3			2			3			2			2
		3	1			3			2			3			2			3			2			3			2			2
	3	1	2	2	0	2	2	0	0	1.33333	0.942809	2	2	0	2	2	0	2	2	0	0	1.33333	0.942809	2	2	0	2	1.33333	0.471405	2	2	0
		2	2			2			2			2			2			2			2			2			1			2
		3	2			2			2			2			2			2			2			2			1			2
	4	1	0	1	0.816497	4	4.33333	0.471405	1	1	0.816497	4	4	0	0	1	0.816497	3	3.33333	0.471405	2	1	0.816497	5	4.66667	0.471405	1	1.33333	0.471405	2	2	0
		2	1			5			0			4			2			3			1			4			2			2
		3	2			4			2			4			1			4			0			5			1			2
	5	1	2	1.33333	0.942809	2	2.66667	0.942809	2	1.66667	0.471405	2	3	0.816497	2	1.66667	0.471405	3	2.33333	0.471405	0	1.33333	0.942809	3	3	0	1	1.66667	0.471405	2	1.33333	0.471405
		2	0			4			2			3			2			2			2			3			2			1
		3	2			2			1			4			1			2			2			3			2			1
	6	1	2	1.33333	0.942809	1	1	0	1.5	1.5	0.408248	1	1	0	1.5	1.5	0.408248	1	1	0	0	0.666667	0.471405	3	3	0	2	1.33333	0.942809	1	1	0
		2	0			1			1			1			1			1			1			3			0			1
		3	2			1			2			1			2			1			1			3			2			1
	7	1	0	0.666667	0.942809	4	2.66667	0.942809	0	0.666667	0.471405	5	3.33333	1.24722	0	0.666667	0.471405	4	3.66667	0.471405	0	1	0.816497	6	5	0.816497	2	1	0.816497	2	2.66667	0.471405
		2	0			2			1			3			1			4			2			5			0			3
		3	2			2			1			2			1			3			1			4			1			3
	8	1	2	2	0	2	2.33333	0.471405	0	1.33333	0.942809	2	2	0	0	1.33333	0.942809	2	2	0	1	1	0.816497	7	6	0.816497	0	1.33333	0.942809	2	2	0
		2	2			3			2			2			2			2			0			6			2			2
		3	2			2			2			2			2			2			2			5			2			2
	9	1	0	1.33333	0.942809	2	1.66667	0.235702	0	1	0.816497	1.5	1.5	0	0	1	0.816497	1.5	1.5	0	0	0	0	4	3.83333	0.235702	2	2	0	1	1	0
		2	2			1.5			2			1.5			2			1.5			0			4			2			1
		3	2			1.5			1			1.5			1			1.5			0			3.5			2			1
	10	1	2	1	0.816497	1	2.33333	0.942809	2	2	0	1	1	0	0	1.33333	0.942809	3	1.66667	0.942809	0	0.333333	0.471405	4	3.66667	0.471405	1	1.33333	0.471405	3	1.66667	0.942809
		2	1			3			2			1			2			1			1			4			2			1
		3	0			3			2			1			2			1			0			3			1			1
	11	1	0	0	0	6	5.33333	0.471405		1	1	5	4.66667	0.471405	1	0.333333	0.471405	5	5	0	0	0.666667	0.942809	5	5	0	0	1	0.816497	3	2.33333	0.471405
		2	0			5			2			4			0			5			2			5			1			2
		3	0			5			0			5			0			5			0			5			2			2
	12	1	2	2	0	2	2	0	2	1.66667	0.471405	2	2	0	2	1.33333	0.942809	2	2	0	2	2	0	2.5	2.83333	0.235702	0	1	0.816497	1	1	0
		2	2			2			1			2			0			2			2			3			2			1
		3	2			2			2			2			2			2			2			3			1			1
	13	1	2	2	0	2	2	0	2	2	0	2	2	0	2	1.33333	0.471405	2	2	0	2	2	0	2	2	0	0	1.33333	0.942809	3	2.33333	0.471405
		2	2			2			2			2			1			2			2			2			2			2
		3	2			2			2			2			1			2			2			2			2			2
	14	1	2	2	0	4	2.66667	0.942809	2	2	0	2	3	1.41421	1	1.33333	0.471405	3	2.66667	0.471405	0	1	0.816497	5	4	0.816497	2	2	0	2	2	0
		2	2			2			2			5			1			3			1			4			2			2
		3	2			2			2			2			2			2			2			3			2			2
	15	1	0	0.666667	0.942809	1	1.66667	0.942809	0	0.666667	0.942809	1	2	0.816497	2	2	0	1	1.66667	0.942809	2	1.33333	0.942809	4	3	0.816497	2	2	0	1	1	0
		2	0			3			0			2			2			1			0			3			2			1
		3	2			1			2			3			2			3			2			2			2			1
	16	1	0	1	0.816497	3	2.33333	0.471405	0	1	0.816497	3	2.33333	0.471405	0	1.33333	0.942809	3	2.66667	0.471405	2	2	0	3	2.33333	0.471405	2	1.66667	0.471405	1	1	0
		2	1			2			1			2			2			3			2			2			2			1
		3	2			2			2			2			2			2			2			2			1			1
	17	1	1	1.66667	0.471405	2	2	0	2	2	0	2	2.33333	0.471405	2	1.33333	0.942809	2	2	0	0	1.33333	0.942809	5	4.66667	0.471405	2	2	0	2	2	0
		2	2			2			2			3			0			2			2			5			2			2
		3	2			2			2			2			2			2			2			4			2			2
	18	1	2	2	0	3	2	0.816497	2	2	0	3	2.33333	0.471405	2	1.33333	0.942809	2	2.66667	0.942809	2	2	0	4	3.33333	0.942809	2	2	0	1	1	0
		2	2			2			2			2			0			4			2			2			2			1
		3	2			1			2			2			2			2			2			4			2			1
	19	1	2	1.33333	0.942809	1	1.33333	0.471405	0	1.33333	0.942809	1	1.33333	0.471405	2	0.666667	0.942809	1	3.33333	2.0548	2	1.33333	0.942809	6	6.66667	0.471405	1	1.66667	0.471405	1	1	0
		2	0			1			2			1			0			3			0			7			2			1
		3	2			2			2			2			0			6			2			7			2			1
	20	1	2	2	0	2	2	0	0	0	0	4	2.66667	0.942809	1	1.66667	0.471405	4	3.33333	0.942809	0	0	0	2	2	0	1	1.33333	0.471405	1	1	0
		2	2			2			0			2			2			4			0			2			1			1
		3	2			2			0			2			2			2			0			2			2			1
	21	1	2	1.33333	0.942809	4	3.83333	0.235702	1	1.66667	0.471405	5	4.16667	0.62361	2	1.66667	0.471405	4	4	0	2	1.33333	0.942809	4	3.83333	0.235702	2	2	0	2	2	0
		2	0			4			2			3.5			1			4			0			4			2			2
		3	2			3.5			2			4			2			4			2			3.5			2			2
	GESAMT

## Sheet: Mittelwerte
WB Punkte	NHA Punkte	NB Punkte	NBG Punkte	Realität Punkte	WB Bewertung	NHA Bewertung	NB Bewertung	NBG Bewertung	Realität Bewertung
1.66667	1.66667	1.66667	1.33333	2	3	3.16667	3.16667	4	2	P1
1.67	2	2	1.33	2	2.67	3	3	3	2	P2
2	1.33	2	1.33	1.33	2	2	2	2	2	P3
1	1	1	1	1.33	4.33	4	3.33	4.67	2	P4
1.33	1.67	1.67	1.33	1.67	2.67	3	2.33	3	1.33	P5
1.33	1.5	1.5	0.67	1.33	1	1	1	3	1	P6
0.67	0.67	0.67	1	1	2.67	3.33	3.67	5	2.67	P7
2	1.33	1.33	1	1.33	2.33	2	2	6	2	P8
1.33	1	1	0	2	1.67	1.5	1.5	3.83	1	P9
1	2	1.33	0.33	1.33	2.33	1	1.67	3.67	1.67	P10
0	1	0.33	0.67	1	5.33	4.67	5	5	2.33	P11
2	1.67	1.33	2	1	2	2	2	2.83	1	P12
2	2	1.33	2	1.33	2	2	2	2	2.33	P13
2	2	1.33	1	2	2.67	3	2.67	4	2	P14
0.67	0.67	2	1.33	2	1.67	2	1.67	3	1	P15
1	1	1.33	2	1.67	2.33	2.33	2.67	2.33	1	P16
1.67	2	1.33	1.33	2	2	2.33	2	4.67	2	P17
2	2	1.33	2	2	2	2.33	2.67	3.33	1	P18
1.33	1.33	0.67	1.33	1.67	1.33	1.33	3.33	6.67	1	P19
2	0	1.67	0	1.33	2	2.67	3.33	2	1	P20
1.33	1.67	1.67	1.33	2	3.83	4.17	4	3.83	2	P21
